# Supplementary material for: Affect, Body, and Eating Habits in Children: A Systematic Review
Source: Nutrients. 2023 Jul 27;15(15):3343. doi: 10.3390/nu15153343 (PMC10420931; doi:10.3390/nu15153343)
Supplement: Supplementary file 1 [file nutrients-15-03343-s001.zip]

Archive with 1 entries (1 files):
- nutrients-2511332-supplementary.pdf
